# Supplementary material for: A molecular framework for lc controlled locule development of the floral meristem in tomato
Source: Front Plant Sci. 2023 Aug 23;14:1249760. doi: 10.3389/fpls.2023.1249760 (PMC10482247; doi:10.3389/fpls.2023.1249760)
Supplement: Supplementary file 2 [file DataSheet_2.xlsx]

## Sheet: Sheet 1
Supplemental Dataset Table 1: Quantification of floral organs number and locule number and significant analysis from CR-lc and WT. Related to Figure 1C,1E and Figure S1
	Floral organs number category												Locule number category
	Number of petals				Number of sepals				Number of stamens				Number of locules
	4	5	6	7	4	5	6	7	4	5	6	7	2		3
WT	2	23	5	0	0	23	7	0	1	27	2	0	28		0
CR-lc#11	0	19	8	3	0	15	12	3	0	22	8	0	24		4
CR-lc#12	0	22	8	0	0	21	9	0	0	24	6	0	25		3
Significant analysis	Table Analyzed	Number of petals			Table Analyzed	Number of sepals			Table Analyzed	Number of stamens			Table Analyzed	Number of locules
	Column B	CR-lc#11	Column C	CR-lc#12	Column B	CR-lc#11	Column C	CR-lc#12	Column B	CR-lc#11	Column C	CR-lc#12	Column B	CR-lc#11	Column C	CR-lc#12
	vs.	vs.	vs.	vs.	vs.	vs.	vs.	vs.	vs.	vs.	vs.	vs.	vs.	vs.	vs.	vs.
	Column A	WT	Column A	WT	Column A	WT	Column A	WT	Column A	WT	Column A	WT	Column A	WT	Column A	WT
	Unpaired t test
	P value	0.0192	P value	0.1708	P value	0.0149	P value	0.567	P value	0.0241	P value	0.083	P value	0.0385	P value	0.0774
	P value summary	*	P value summary	ns	P value summary	*	P value summary	ns	P value summary	*	P value summary	ns	P value summary	*	P value summary	ns
	Significantly different (P < 0.05)?	Yes	Significantly different (P < 0.05)?	No	Significantly different (P < 0.05)?	Yes	Significantly different (P < 0.05)?	No	Significantly different (P < 0.05)?	Yes	Significantly different (P < 0.05)?	No	Significantly different (P < 0.05)?	Yes	Significantly different (P < 0.05)?	No
	One- or two-tailed P value?	Two-tailed
	t, df	t=2.408, df=58	t, df	t=1.387, df=58	t, df	t=2.510, df=58	t, df	t=0.5757, df=58	t, df	t=2.316, df=58	t, df	t=1.764, df=58	t, df	t=2.121, df=54	t, df	t=1.800, df=54
	How big is the difference?
	Mean of A	5.1	Mean of A	5.1	Mean of A	5.233	Mean of A	5.233	Mean of A	5.033	Mean of A	5.033	Mean of A	2	Mean of A	2
	Mean of B	5.467	Mean of C	5.267	Mean of B	5.6	Mean of C	5.3	Mean of B	5.267	Mean of C	5.2	Mean of B	2.143	Mean of C	2.107
	Difference between means (B - A) ± SEM	0.3667 ± 0.1523	Difference between means (C - A) ± SEM	0.1667 ± 0.1202	Difference between means (B - A) ± SEM	0.3667 ± 0.1461	Difference between means (C - A) ± SEM	0.06667 ± 0.1158	Difference between means (B - A) ± SEM	0.2333 ± 0.1008	Difference between means (C - A) ± SEM	0.1667 ± 0.09448	Difference between means (B - A) ± SEM	0.1429 ± 0.06734	Difference between means (C - A) ± SEM	0.1071 ± 0.05952
	95% confidence interval	0.06191 to 0.6714	95% confidence interval	-0.07391 to 0.4072	95% confidence interval	0.07424 to 0.6591	95% confidence interval	-0.1651 to 0.2985	95% confidence interval	0.03163 to 0.4350	95% confidence interval	-0.02246 to 0.3558	95% confidence interval	0.007842 to 0.2779	95% confidence interval	-0.01220 to 0.2265

## Sheet: Sheet 2
Supplemental Dataset Table 2: Quantification of relative gene expression and significant analysis in CR-lc#11 and WT. Related to Figure 1F.
		WT			CR-lc#11
Relative expression	SlWUS	0.052922	0.057912	0.051474	0.0625	0.069348	0.062068
	SlCLV3	0.05366	0.042689	0.051474	0.057114	0.05954	0.05954
	SlCLE9	0.0041	0.010525	0.01418	0.017337	0.019505	0.012869
	SlTAG1	0.048027	0.052193	0.056328	0.049037	0.045437	0.044194
Significant analysis	Table Analyzed	SlWUS	Table Analyzed	SlCLV3	Table Analyzed	SlCLE9	Table Analyzed	SlTAG1
	Column B	CR-lc#11	Column B	CR-lc#11	Column B	CR-lc#11	Column B	CR-lc#11
	vs.	vs.	vs.	vs.	vs.	vs.	vs.	vs.
	Column A	WT	Column A	WT	Column A	WT	Column A	WT
	Unpaired t test
	P value	0.0262	P value	0.0518	P value	0.12	P value	0.1005
	P value summary	*	P value summary	ns	P value summary	ns	P value summary	ns
	Significantly different (P < 0.05)?	Yes	Significantly different (P < 0.05)?	No	Significantly different (P < 0.05)?	No	Significantly different (P < 0.05)?	No
	One- or two-tailed P value?	Two-tailed
	t, df	t=3.443, df=4	t, df	t=2.742, df=4	t, df	t=1.971, df=4	t, df	t=2.127, df=4
	How big is the difference?
	Mean of column A	0.0541	Mean of column A	0.04927	Mean of column A	0.009602	Mean of column A	0.05218
	Mean of column B	0.06464	Mean of column B	0.05873	Mean of column B	0.01657	Mean of column B	0.04622
	Difference between means (B - A) ± SEM	0.01054 ± 0.003060	Difference between means (B - A) ± SEM	0.009457 ± 0.003449	Difference between means (B - A) ± SEM	0.006969 ± 0.003535	Difference between means (B - A) ± SEM	-0.005960 ± 0.002802
	95% confidence interval	0.002041 to 0.01903	95% confidence interval	-0.0001182 to 0.01903	95% confidence interval	-0.002846 to 0.01678	95% confidence interval	-0.01374 to 0.001820
	R squared (eta squared)	0.7477	R squared (eta squared)	0.6528	R squared (eta squared)	0.4928	R squared (eta squared)	0.5308

## Sheet: Sheet 3
Supplemental Dataset Table 3: Quantification of SlSEP3 expression and significant analysis in VIGS plants and TRV-empty plants. Related to Figure 4A,B.
		SlSEP3 in young buds			SlSEP3 in leaves
SlSEP3 Relative expression	TRV-empty	0.006992	0.010097	0.007289	0.659754	0.493116	0.574349
	TRV-SlSEP3-1	0.00709	0.010896	0.005962	0.257028	0.325335	0.246558
	TRV-SlSEP3-2	0.007239	0.009227	0.007041	0.225313	0.174343	0.143587
	TRV-SlSEP3-3	0.008974	0.008032	0.004581	0.150726	0.181747	0.168404
Significant analysis	Dunnett's multiple comparisons test	Mean Diff.	95.00% CI of diff.	Significant?	Summary	Adjusted P Value
	SlSEP3 in young buds
	TRV-empty vs. TRV-SlSEP3-1	0.0001433	-0.07740 to 0.07769	No	ns	>0.9999
	TRV-empty vs. TRV-SlSEP3-2	0.0002903	-0.07726 to 0.07784	No	ns	>0.9999
	TRV-empty vs. TRV-SlSEP3-3	0.0009303	-0.07662 to 0.07848	No	ns	>0.9999
	SlSEP3 in leaves
	TRV-empty vs. TRV-SlSEP3-1	0.2994	0.2219 to 0.3770	Yes	****	<0.0001
	TRV-empty vs. TRV-SlSEP3-2	0.3947	0.3171 to 0.4722	Yes	****	<0.0001
	TRV-empty vs. TRV-SlSEP3-3	0.4088	0.3312 to 0.4863	Yes	****	<0.0001
	Test details	Mean 1	Mean 2	Mean Diff.	SE of diff.	N1	N2	q	DF
	SlSEP3 in young buds
	TRV-empty vs. TRV-SlSEP3-1	0.008126	0.007983	0.0001433	0.02991	3	3	0.004792	16
	TRV-empty vs. TRV-SlSEP3-2	0.008126	0.007836	0.0002903	0.02991	3	3	0.009707	16
	TRV-empty vs. TRV-SlSEP3-3	0.008126	0.007196	0.0009303	0.02991	3	3	0.0311	16
	SlSEP3 in leaves
	TRV-empty vs. TRV-SlSEP3-1	0.5757	0.2763	0.2994	0.02991	3	3	10.01	16
	TRV-empty vs. TRV-SlSEP3-2	0.5757	0.1811	0.3947	0.02991	3	3	13.19	16
	TRV-empty vs. TRV-SlSEP3-3	0.5757	0.167	0.4088	0.02991	3	3	13.67	16

## Sheet: Sheet4
Supplemental Dataset Table 4: Quantification of floral organs number and locule number and significant analysis from SlSEP3 VIGS plants and TRV2-empty plants. Related to Figure 5.
	Floral organs number category																Locule number category
	first inflorescence								second inflorescence								first inflorescence		second inflorescence
	Number of petals				Number of sepals				Number of petals				Number of sepals				Number of locules
	5	6	7	8	5	6	7	8	5	6	7	8	5	6	7	8	2	3	2	3
TRV-empty	8	2	0	0	8	2	0	0	7	3	0	0	8	2	0	0	10	0	10	0
TRV-SlSEP3	4	6	0	0	7	3	0	0	3	5	1	1	5	3	1	1	8	2	7	3
Significant analysis	Sidak's multiple comparisons test				Mean Diff.	95.00% CI of diff.			Significant?	Summary	Adjusted P Value
	TRV-empty - TRV-SlSEP3
	Number of petals in first inflorescence				-0.4	-1.060 to 0.2595			No	ns	0.4928
	Number of sepals in first inflorescence				-0.1	-0.7595 to 0.5595			No	ns	0.999
	Number of petals in second inflorescence				-0.7	-1.360 to -0.04047			Yes	*	0.0315
	Number of sepals in second inflorescence				-0.6	-1.260 to 0.05953			No	ns	0.0944
	Number of locules in first inflorescence				-0.2	-0.8595 to 0.4595			No	ns	0.9612
	Number of locules in second inflorescence				-0.3	-0.9595 to 0.3595			No	ns	0.7841
	Test details				Mean 1	Mean 2	Mean Diff.	SE of diff.	N1	N2	t	DF
	TRV-empty - TRV-SlSEP3
	Number of petals in first inflorescence				5.2	5.6	-0.4	0.2461	10	10	1.625	108
	Number of sepals in first inflorescence				5.2	5.3	-0.1	0.2461	10	10	0.4064	108
	Number of petals in second inflorescence				5.3	6	-0.7	0.2461	10	10	2.845	108
	Number of sepals in second inflorescence				5.2	5.8	-0.6	0.2461	10	10	2.438	108
	Number of locules in first inflorescence				2	2.2	-0.2	0.2461	10	10	0.8127	108
	Number of locules in second inflorescence				2	2.3	-0.3	0.2461	10	10	1.219	108
